# Supplementary material for: Near-lifespan longitudinal tracking of brain microvascular morphology, topology, and flow in male mice
Source: Nat Commun. 2023 May 24;14:2982. doi: 10.1038/s41467-023-38609-z (PMC10205707; doi:10.1038/s41467-023-38609-z)
Supplement: Supplementary file 4 — Source data [file 41467_2023_38609_MOESM4_ESM.xlsx]

## Sheet: 4b, CNN
0-10 RBC/s	10-20 RBC/s	20-30 RBC/s	30-40 RBC/s	40-50	50-60	60-70	70-80	80-90	90-100	100-110
NaN	6.75259	0.210852	-1.22701	-1.59528	-9.30599	-5.99166	NaN	0.624069	NaN	NaN
NaN	-3.24459	-1.13865	-4.80149	NaN	-0.902954	0.867096	NaN	-7.13804	2.90179	NaN
NaN	-2.47714	-1.2835	-2.52831	-21.7172	1.49727	-7.26809	NaN	NaN	NaN	NaN
3.67884	0.602259	0.346388	-0.747086	-1.17235	-10.1257	-2.95519	-3.80884	NaN	-3.21699	NaN
NaN	2.84672	-1.21103	-2.13133	NaN	-2.45266	-12.735	0.329773	16.9997	NaN	NaN
NaN	-0.940772	NaN	-4.88583	-4.10595	-0.132141	6.91728	NaN	-1.78858	NaN	-7.04728
NaN	3.18706	-3.95731	1.20961	4.67067	3.28086	0.823006	NaN	-1.81433	-3.42076	NaN
9.14638	1.95446	-2.16516	-2.96234	3.12766	0.218216	-0.208969	5.33412	NaN	NaN	NaN
NaN	-0.567722	-0.955704	-1.51897	NaN	-4.80663	-1.81548	-0.253182	3.25362	NaN	NaN
NaN	0.368816	0.152006	0.130531	3.08763	9.57536	1.72675	7.07923	2.98347	-2.2243	NaN
NaN	NaN	-1.01885	-3.06325	2.67363	-1.62498	-1.49225	-0.778084	-5.0189	NaN	NaN
NaN	0.580231	-1.26797	2.40583	-0.0333633	12.0008	-1.44127	-4.68566	-0.71975	NaN	NaN
NaN	1.39193	NaN	6.80196	NaN	-4.02581	NaN	0.332733	-5.08932	NaN	NaN
NaN	1.35278	-3.79956	-5.31651	-0.322063	-5.61641	-0.542995	NaN	NaN	-12.476	NaN
NaN	NaN	0.533091	-1.81782	-0.546535	-8.75989	NaN	-0.475784	4.0545	-2.5469	NaN
NaN	-0.975716	-7.45632	-3.20977	2.73925	NaN	10.333	-18.3081	NaN	NaN	NaN
NaN	-0.0435352	2.28229	-1.07351	4.79446	-0.0768318	-3.04845	2.57053	-1.07577	NaN	-10.1049
NaN	-1.36412	-6.5504	-0.657282	1.59377	-0.797733	-5.01481	-22.2086	-3.41119	-7.22913	NaN
9.58604	NaN	-1.5792	-15.2538	-12.3868	NaN	-1.66965	-1.86822	-1.34482	NaN	NaN
10.4728	NaN	3.31644	0.993267	NaN	-2.34307	6.11046	-21.59	-10.9292	-9.7398	NaN
-0.647125	-2.11842	NaN	-8.35166	7.34167	7.08455	NaN	-1.00794	0.751389	NaN	NaN
NaN	-2.00739	2.38196	-1.33542	0.389031	-3.06177	NaN	-0.423683	NaN	-6.1218
NaN	0.40933	-1.24117	-0.696403	-1.36539	-2.27095	NaN	-3.65092	-8.6565	2.54034
NaN	-2.51809	4.86688	NaN	-0.637096	-2.96361	-2.93853	8.87984	NaN	NaN
NaN	-3.20636	NaN	NaN	-6.24583	5.26322	3.46027	10.4606	-6.45389	2.6678
NaN	1.22645	20.3616	NaN	-1.1334	-2.27762	7.6234	2.59456	NaN	NaN
	-1.22944	2.46109	1.79449	NaN	5.29066	-2.44115	NaN	4.07063	-0.647285
	6.15468	-3.46427	NaN	0.971348	-10.595	6.77969	-10.3001	NaN	11.3881
	NaN	-1.07346	3.41541	0.116875	0.0292282	-0.0479813	-3.71998	5.09102	-18.5194
	2.31142	NaN	-3.26473	2.43684	-0.769165	-1.29119	6.93457	NaN	NaN
	-0.480782	NaN	-0.609745	15.3057	2.26018	8.03986	-0.852608	NaN	-4.41086
	NaN	-0.494127	-0.869059	-4.95073	-7.55194	-0.349354	-5.36911	-6.69289	NaN
	-0.254541	6.32399	NaN	-0.254433	7.00368	11.3792	NaN	NaN	NaN
	-2.03084	-1.30909	-0.0706482	1.12698	0.317757	2.44276	-5.10659	-4.99323	8.18475
	NaN	NaN	-0.175686	NaN	4.18157	0.562172	NaN	-0.682915	NaN
	-0.560467	NaN	-2.33729	1.75771	1.40597	-18.3878	NaN	-4.60125	-2.96229
	NaN	NaN	NaN	-2.85561	1.33142	1.32498	-0.710731	NaN	-0.488197
	0.0948238	NaN	NaN	-2.39067	2.19888	NaN	NaN	0.618317	-10.6283
	1.41548	-1.44459	-2.30671	0.404305	2.44253	NaN	-12.7857	NaN	-9.04557
	3.13028	-0.512848	NaN	0.00340653	9.39827	-4.32211	-7.67558	1.87625	NaN
	-0.452436	-3.8639	2.39352	-0.686009	5.29652	7.48766	-5.90868	NaN	NaN
	NaN	0.835068	-1.98318	-3.65429	NaN	2.48487	NaN	-11.6818	-4.41626
	0.399063	-3.12024	-0.166223	-0.435814	-0.2103	-2.79884	-4.55811	-2.94585	NaN
	0.00805378	0.765438	-1.32331	1.26707	1.43612	10.7923	-3.21998	-1.06699	NaN
	-0.0433273	-1.67484	-0.352596	NaN	6.47742	NaN	2.74527	NaN	3.07491
	NaN	NaN	-2.81207	2.56346	-5.72339	0.0956802	0.89727	1.25521	NaN
	2.72987	NaN	9.63246	-3.10062	-0.0613747	-0.149521	-6.42279	NaN	-18.3045
	12.6675	8.39307	3.9372	NaN	-1.28779	-6.09843	NaN	NaN	-13.6116
	11.2282	NaN	-3.17786	-0.702915	2.49329	NaN	NaN	7.65334	-6.75953
	NaN	7.00957	-2.54848	3.4585	-1.62476	12.6058	6.45256	NaN	-7.4904
	-1.84228	-1.03055	-0.0495949	NaN	-2.35733	-1.40241	2.19227	NaN	NaN
	NaN	3.08318	-8.31415	-4.34623	0.552433	-3.64122	-1.02141	NaN	-4.99167
	0.890316	-1.43759	3.32846	NaN	-2.19013	-1.80542	-5.51832	NaN	3.76157
	2.22222	-0.814644	NaN	0.676674	NaN	NaN	-3.59271	1.43078	NaN
	10.1439	-2.05969	-0.415234	3.59331	-1.17287	3.35285	NaN	NaN	NaN
	10.6908	0.460409	NaN	-1.17863	0.701565	2.22268	-7.28574	-4.3844	-6.78842
	2.15598	-1.26113	0.124031	2.38636	-0.172176	0.165329	-2.99374	-2.62575	1.67463
	NaN	6.59757	NaN	2.9313	-0.372292	-3.94569	NaN	-8.25009	NaN
	-1.38773	2.65958	3.15122	3.55683	3.18312	-5.10602	1.49948	-6.44859	-5.37909
	NaN	3.10603	-2.84102	2.41996	8.05521	0.0770264	NaN	NaN	NaN
	-0.488983	1.28473	4.91799	-0.316296	NaN	-9.94296	-5.27343	-5.28562	NaN
	-2.08453	NaN	2.22429	3.6522	4.95471	-3.56177	-3.6784	NaN	-4.84235
	-3.61806	-0.475748	-4.05091	-6.14283	-0.198688	7.09783	NaN	0.555428	NaN
	-0.121841	-0.0315437	10.8526	5.18744	NaN	6.41923	NaN	-4.926	8.1026
	-1.77683	0.725224	-1.89237	4.65805	-5.00901	-3.7933	2.28475	-3.96007	1.89609
	NaN	-3.5203	1.59706	5.0523	NaN	2.3086	NaN	NaN	NaN
	3.74989	NaN	-4.54942	-2.40821	-1.01713	-4.07905	4.61707	NaN	-8.38769
	-2.71283	-2.84116	NaN	NaN	0.91869	0.0845566	NaN	-15.8007	NaN
	2.35154	1.7564	-1.50774	1.30136	-3.96925	-1.57862	NaN	6.07024	NaN
	-3.41666	2.2416	-0.909115	-6.19476	0.317883	-0.524143	-6.77248	NaN	NaN
	-2.39494	1.11438	4.09135	9.33001	7.77061	-4.20955	-0.471962	NaN	NaN
	NaN	NaN	3.42176	2.32179	10.0331	-22.7106	NaN	-31.0377	NaN
	-0.599073	0.98617	-5.9514	NaN	-1.09463	3.86292	-3.15978	5.18131	NaN
	0.056488	NaN	2.60216	-0.415539	-2.22106	4.22313	3.55389	NaN	NaN
	2.88925	-1.52759	-0.500649	NaN	-2.7646	NaN	-1.55547	NaN	NaN
	-0.231224	23.8639	11.7936	-1.91307	NaN	NaN	2.96146	-8.27111	4.59986
	2.29192	1.02933	9.72261	-0.88546	-4.44318	-6.47247	NaN	-12.4312	-11.5531
	8.09549	4.64565	-4.81684	-3.43925	-3.27747	-14.5553	1.241	-3.56514	-1.79053
	-1.51474	6.79071	-1.36664	-1.80917	-2.12096	16.6726	-24.115	NaN	NaN
	-4.71631	1.95133	NaN	1.70718	-9.15376	-3.4958	-4.4507	NaN	-0.206116
	2.75423	-2.57159	-2.06456	1.64895	2.99948	-0.970634	-1.13947	-2.51622	NaN
	0.903906	NaN	-0.369892	1.90359	-14.1805	-0.120056	NaN	-4.93456	NaN
	-1.37851	-2.71892	NaN	-3.47453	5.14453	NaN	-10.9541	-2.34987	-3.64538
	NaN	-2.00696	-1.9905	NaN	NaN	-1.11305	-2.25316	9.83081	NaN
	2.71455	1.08421	4.52899	-3.79956	-0.0386353	1.1098	-15.0987	0.410309	NaN
	2.61955	-0.876957	-0.800835	-3.71533	-17.7494	0.806656	-5.06654	NaN	NaN
	NaN	-1.11729	-2.73307	-0.770271	5.43988	1.33601	NaN	NaN	-0.850029
	-2.55691	5.72505	-0.949158	-3.52163	-1.32263	-15.9051	-8.26064	2.02758	NaN
	NaN	1.9302	-2.3466	1.93128	NaN	-3.70527	-14.7596	NaN	NaN
	-0.833098	-1.09578	2.7144	6.31865	-3.40897	1.73047	3.29557	NaN	-7.96812
	7.5594	2.12459	7.97205	2.73519	9.59359	5.68485	-7.38609	-2.84108	-8.1455
	25.2628	-1.6547	NaN	2.35699	-1.25526	-0.556686	-0.26638	0.734558	NaN
	NaN	-0.573414	NaN	-8.01845	5.35333	6.79382	-1.96181	NaN	-0.206917
	6.08994	-0.159239	1.71219	-0.260777	-1.50528	7.08138	-4.03268	1.97858	-2.48241
	-4.22933	0.4128	-1.99357	13.1941	-4.04612	NaN	-9.09175	1.63515	-3.94797
	5.86209	7.95553	-1.96344	-1.50163	-1.35451	-1.34917	NaN	NaN	NaN
	1.68018	-0.940533	-2.82027	-17.8488	-0.132362	-5.54404	13.2614	NaN	NaN
	0.490692	5.21484	NaN	0.939053	3.66394	NaN	-3.57666	NaN	NaN
	6.15539	-2.13426	0.632359	-4.27097	-3.49471	6.81057	NaN	NaN	NaN
	0.862476	-1.98087	NaN	3.96888	NaN	8.13132	-8.34761	-9.45216	NaN
	2.32393	-1.47637	-0.1362	NaN	2.21164	3.61931	4.91386	NaN	-0.860199
	8.89686	-0.339697	NaN	8.3921	4.01379	1.73559	0.118935	-10.2834	-3.74073
	2.67524	-0.566464	NaN	1.40325	0.649708	0.599739	-2.4054	NaN	NaN
	21.8538	-0.466368	-2.95004	-7.87294	0.0601044	-5.41002	-7.56462	1.06597	NaN
	-2.4148	-2.69231	-0.376392	2.92654	1.89835	-2.34587	1.5066	1.23612	0.142403
	-3.54684	-0.798399	-1.39508	0.842445	13.4788	4.44064	NaN	NaN	NaN
	-0.423725	-2.16375	-1.34495	6.8056	4.60432	-13.1059	-3.75915	-4.27621	NaN
	NaN	-0.79973	1.58156	9.00171	NaN	-3.321	NaN	NaN	-10.7925
	17.332	4.93098	1.58239	1.00095	NaN	-1.23771	NaN	0.588547	0.46154
	7.35111	0.413311	0.0604248	2.92129	-2.69252	-7.14478	NaN	NaN
	NaN	-2.2904	NaN	-2.11748	0.914421	-1.64433	NaN	-4.36765
	2.88348	2.48602	3.39108	NaN	3.42723	-0.0746384	NaN	1.30028
	-0.462656	-2.53072	4.03723	-6.65567	-1.81	-5.12997	-11.2437	-25.273
	NaN	0.0742455	-2.25229	NaN	1.09261	NaN	NaN	-0.672142
	1.18199	-1.57857	1.87289	-23.8597	6.17355	-4.84837	16.0874	NaN
	2.26937	-1.6465	-0.849228	-14.0636	-2.37956	NaN	0.0560684	0.346016
	NaN	-2.23501	NaN	1.13987	-0.672009	6.26984	-6.49461	-5.88818
	-3.2036	NaN	NaN	2.2776	NaN	4.95771	NaN	NaN
	1.36799	NaN	NaN	7.5312	NaN	NaN	NaN	-1.21347
	NaN	-0.95965	10.2948	-5.37085	8.26102	-1.7427	NaN	NaN
	-1.95376	2.07325	-4.19217	-6.92892	NaN	-6.47682	-6.22244	-0.908981
	0.104847	3.81684	-1.09591	1.35148	-7.75282	0.972832	1.15377	10.2324
	NaN	-1.91642	1.48828	-0.649704	-0.337322	-1.38899	NaN	7.68644
	3.4465	1.59166	-0.852356	-3.34161	NaN	-23.4182	-0.199669	11.7461
	NaN	0.630419	-3.38339	NaN	0.949127	-8.9761	-1.4147	-8.51281
	NaN	-1.58037	-2.89348	NaN	-1.89798	-6.68071	-7.41441	NaN
	-0.213001	NaN	0.561741	7.93273	-0.886761	3.4825	-1.59853	NaN
	NaN	NaN	1.24998	-9.60578	0.333946	-22.0092	2.34041	NaN
	2.08982	-1.58497	-4.55112	-3.5574	-1.1769	1.55102	NaN	NaN
	10.4386	NaN	-1.42551	-0.51561	-2.25375	0.840324	-17.249	3.54256
	0.0642986	17.02	-2.53599	-1.79533	-1.7199	NaN	-1.95454	-2.67369
	NaN	-0.72253	-0.336155	-3.16312	-1.78966	3.05605	4.13271	-5.94916
	NaN	-2.3989	NaN	-1.21486	0.787109	-2.31824	NaN	-8.49858
	0.676519	-2.13649	3.1486	-0.704052	NaN	NaN	NaN	-5.17547
	0.721391	-1.32217	1.39141	-8.03528	NaN	-2.3717	-0.651947	NaN
	2.1054	-5.86642	-2.5472	-0.235527	0.0355339	2.70214	0.76664	NaN
	NaN	-2.0259	-1.73715	-2.77633	0.851028	11.7776	NaN	NaN
	9.12959	2.87005	1.60199	0.151142	-10.2924	NaN	NaN	-0.154396
	3.10298	10.3435	10.8551	6.7544	7.1121	NaN	1.91435	-4.27855
	-2.07664	-1.01596	-7.114	-0.694405	-8.4664	-2.42603	-3.64256	NaN
	-3.08042	15.5476	-0.145863	-1.13974	0.017128	-11.3627	-3.69558	-20.9504
	NaN	2.8609	3.94348	-5.44811	1.0312	4.01827	NaN	-12.2599
	-2.02829	-1.76322	-1.3311	-1.68045	NaN	-5.71682	NaN	NaN
	-0.671282	-2.19732	NaN	NaN	0.601715	0.908955	-6.06485	NaN
	2.65074	-0.407743	-3.34485	3.91603	2.67342	NaN	3.36925	NaN
	1.89873	0.0696182	0.183792	2.43601	0.627033	-0.0676422	0.734146	-15.6266
	-1.80558	0.337172	-6.92885	4.95369	-10.007	NaN	NaN	NaN
	-0.479522	2.20195	-0.85643	8.70261	-1.75454	-8.0826	-7.28122	NaN
	0.621269	2.67958	NaN	3.21126	-5.83924	0.0527649	-2.7389	NaN
	8.9819	-0.0764446	14.2965	0.785458	7.27219	NaN	NaN	NaN
	2.08169	-0.0192204	NaN	NaN	2.70914	-6.18646	2.00865	-5.07423
	-1.37848	NaN	-0.30236	-7.17514	-1.35046	1.43835	NaN	NaN
	-3.01921	0.0699177	-9.54699	-0.165127	4.3031	-3.29071	3.35441	0.222809
	-0.0304432	-2.05353	-2.07586	1.76039	-1.064	-12.5322	-20.9638	NaN
	-0.513332	1.05095	0.451317	-2.64536	7.72478	-3.03875	-10.79	3.25126
	NaN	1.01066	1.70538	5.97197	NaN	-5.79507	NaN	NaN
	11.1859	2.79373	-2.03317	0.103634	-2.86563	-3.60709	-6.99817	6.21326
	7.4218	-2.06063	NaN	-2.10408	15.4647	NaN	-1.16784	-0.665604
	-3.10855	0.297928	-3.75958	3.1804	-0.389358	-8.18602	-5.8548	-5.32281
	-1.39918	NaN	0.585617	NaN	4.19197	-0.698135	2.96935	-6.03441
	13.0569	-2.34942	NaN	-2.11721	-0.929127	NaN	NaN	6.9606
	NaN	20.4374	1.53007	0.919331	-2.97123	-1.01221	7.42764	NaN
	1.22596	-3.17796	-4.3376	-6.92113	-4.64981	NaN	-21.3796	2.80612
	3.95513	2.76737	-7.35351	17.2717	-6.37689	1.70378	-14.409	-12.4657
	-0.345301	-3.69125	-0.722012	-1.76811	-2.17072	-7.81804	-4.34126	NaN
	NaN	0.535427	NaN	NaN	2.05979	-1.53175	NaN	NaN
	-0.756856	0.0378456	0.56567	2.24616	0.0419006	-10.1273	5.37221	3.74678
	-0.19562	-0.867352	-1.9966	-0.833141	1.84964	-6.23428	NaN	-17.6236
	7.71619	-4.62783	11.2344	4.832	-3.66219	8.24516	6.56347
	-5.44937	-2.17119	NaN	3.33785	NaN	0.00574112	NaN
	0.118744	2.04981	1.3193	-3.96829	1.0318	5.15581	13.504
	9.65733	2.06223	-1.9908	-1.24489	-19.5442	9.05391	5.58739
	-0.964104	0.134573	4.69843	-2.23555	-0.351521	0.541458	5.88346
	3.38236	-3.5811	-11.5629	2.60146	NaN	0.638454	NaN
	14.2751	-2.68859	4.62075	-0.812691	-3.58962	-1.30394	NaN
	NaN	-1.68837	-0.120773	0.960926	4.24435	9.18156	11.4018
	2.87387	-3.3562	0.170837	-2.4501	4.23667	NaN	NaN
	5.69937	6.93701	2.04699	-1.2149	-1.55861	5.40083	-3.5972
	-2.16446	-1.77138	-0.220222	-5.08326	-1.53053	0.207504	3.87088
		-1.8562	-0.847435	4.97336	0.965836	-8.68611	-9.5928
		0.640823	-1.97842	-2.76452	-1.51725	-2.63792	-0.360969
		-1.08659	-1.29414	16.6104	2.99269	-2.35162	-18.2225
		2.49641	1.60079	0.945412	NaN	NaN	-2.59034
		-0.889751	4.07043	0.614391	-3.45759	-2.39431	8.59842
		-1.41947	-3.79676	4.269	0.692623	NaN	-3.67145
		-2.30471	2.76623	1.37427	NaN	7.08791	-1.24773
		-1.77145	-8.96645	-2.11454	1.23355	-2.70435	NaN
		1.63003	0.975143	-11.2508	-8.58423	0.748436	3.85981
		-1.91317	1.68521	0.696869	-1.55764	-2.38318	-6.03477
		-0.135532	0.223469	6.83868	14.928	-0.677834	-2.57584
		NaN	-2.65373	NaN	NaN	-0.552929	NaN
		23.9812	NaN	-2.17934	0.257397	-0.0919952	2.21651
		12.2083	5.35746	-5.63191	0.317505	9.41685	13.2324
		-0.859409	3.77674	-0.250462	NaN	-0.0549622	-8.27342
		-2.15024	-3.04385	-2.16838	-0.829117	-6.76461	NaN
		NaN	2.03234	5.9868	2.7432	NaN	NaN
		10.3354	NaN	NaN	NaN	-0.898476	5.1825
		5.91405	-0.215054	-5.45293	1.81165	3.74747	-5.69543
		-0.520498	0.235066	1.31447	-0.205338	NaN	0.446556
		-2.01767	0.364963	-0.187607	1.19165	5.89527	1.60619
		8.11396	-0.36339	NaN	3.42197	3.23312	6.49275
		3.44521	1.1532	-5.72681	-3.53236	-2.71868	NaN
		15.9498	0.24704	3.85453	NaN	5.93825	-5.22849
		2.01243	0.80772	NaN	-0.0691223	-2.79535	NaN
		-2.2283	-0.397572	-1.09103	-1.58244	1.68361	5.87221
		NaN	0.104576	-5.89832	-2.29868	NaN	2.34512
		-0.958553	2.148	2.46782	-3.71748	-1.90525	-5.67204
		1.77634	-1.95761	0.531925	4.33542	2.24528	0.441284
		-0.734825	NaN	0.371643	NaN	-21.2963	-35.4674
		-6.20688	-2.5002	-5.32881	NaN	-9.12087	-1.68276
		-1.64361	4.89753	-11.0976	2.94258	-0.610092	-2.11879
		26.0347	2.95734	-3.09093	3.91106	7.75713	3.25385
		24.3443	-1.41197	-0.338982	NaN	NaN	NaN
		-0.797653	NaN	7.31207	1.28325	-9.83845	-3.18047
		0.47572	1.12248	0.0612717	-2.68066	-5.45712	-0.935638
		3.12871	-0.0382309	8.51038	NaN	0.580299	-12.0241
		-1.06912	2.06344	-2.48066	7.97786	-0.81876	NaN
		12.4968	NaN	17.4487	-6.88126	NaN	0.82119
		-3.42063	13.4479	-0.682133	-7.9258	1.65305	8.2296
		-0.958441	21.5585	-2.49693	0.0879517	-0.534073	2.19437
		-4.30565	-3.61324	3.08088	11.5425	-7.65075	-14.0662
		-5.94749	0.0454445	8.42937	-3.38244	-3.31745	-2.68012
		18.1943	1.60747	16.5334	-1.79246	2.40111	-0.0690231
		NaN	-3.66518	-0.321468	0.477272	4.89158	NaN
		-2.37604	-0.335121	2.16096	1.50301	NaN	-9.85746
		-2.05458	1.18361	0.278274	9.70702	-0.428154	-1.38537
		-0.910147	0.792984	-13.1027	NaN	-4.1724	-6.1744
		-0.101309	1.7036	1.54295	-7.17139	1.27584	-1.72683
		-1.26206	0.256561	0.461861	NaN	0.894714	NaN
		0.947025	6.40198	-2.89387	-3.33769	1.14152	NaN
		-2.63592	-2.40828	NaN	-3.32963	NaN	NaN
		25.8872	-0.776421	-9.19943	-4.07254	-9.91848	-2.06738
		0.128147	-14.4677	0.0076561	3.18434	-0.968628	NaN
		-0.372101	5.68918	-9.51056	1.82392	-0.0082016	-12.8871
		0.713503	-9.12819	-20.6534	-1.09938	0.0880127	0.24765
		-2.62771	NaN	7.09711	2.84314	NaN	5.70279
		3.33939	NaN	-1.86437	0.67403	-8.43216	0.265228
		5.01361	-0.0607948	-2.43253	8.4477	0.519356	3.70659
		NaN	4.3975	2.74854	4.57058	-1.40972	-0.288231
		-0.621881	3.48286	-8.10013	2.7812	-3.03165	NaN
		NaN	1.64951	-1.93708	2.00096	-2.28149	NaN
		-0.798412	-0.568516	-3.87814	-0.233616	-2.59902	2.72723
		-2.00701	-3.02003	1.41832	2.71184	NaN	NaN
		-0.860859	-0.352043	6.29963	NaN	0.805634	NaN
		-0.621801	NaN	-0.462029	0.905868	-0.641499	0.496094
		NaN	-1.00779	-0.816681	1.19336	-6.79703	NaN
		-1.41821	1.78898	-5.75949	-0.982971	-0.524429	-7.74014
		-1.23167	-3.98965	-2.52879	-2.54981	1.88741	NaN
		-0.629265	-2.10622	-13.8471	-9.60029	-8.88958	-0.228577
		-4.57288	-4.37906	-0.225071	2.65448	5.33411	-15.4256
		NaN	-1.04768	-14.6584	-2.89031	-1.24397	11.7333
		2.388	0.601349	-6.8092	3.14452	NaN	NaN
		0.606043	2.79416	0.584446	4.8218	-4.32423	-12.8662
		-2.24049	1.15599	-2.73579	-2.21487	-3.18835	NaN
		-2.88214	NaN	-1.85905	-0.0426369	-6.20409	-3.55437
		0.801514	0.722332	-1.10265	-2.68727	NaN	-7.97975
		NaN	10.0325	-2.33131	-6.00827	2.64016
		-0.675781	-0.0686607	-2.80142	-0.240173	-5.49902
		3.25093	-6.60356	-2.24207	-2.23307	0.0513458
		-4.06431	NaN	-2.10886	NaN	-1.55318
		NaN	NaN	-4.33061	-1.53827	NaN
		-1.0628	NaN	-6.51562	NaN	-4.68288
		NaN	-4.32196	7.71205	-1.24937	2.22081
		2.60289	1.6362	12.6057	NaN	-4.07503
		-1.80986	-5.177	-2.5615	-2.52986	-9.41484
		NaN	NaN	-4.30131	NaN	-1.14891
		NaN	NaN	NaN	5.5157	3.87843
		6.8098	-0.070221	1.88416	10.358	NaN
		-1.24562	9.06624	2.35222	-0.778923	-2.90643
		-1.04505	2.05156	-1.55323	2.86948	-5.83289
		14.9013	-4.60864	0.76664	3.01124	2.09896
		-1.39128	-1.32844	-1.34841	-3.98091	3.90961
		0.736277	NaN	-7.96999	-1.36826	-6.97147
		-0.283602	NaN	2.61809	9.3662	-8.58279
		1.60599	-1.5543	6.78269	-1.1424	4.00359
		-0.589663	-4.55643	-2.3868	4.31904	-0.486156
		2.50717	NaN	-0.644138	4.99942	NaN
		-3.36409	-4.11932	NaN	-0.289577	-4.16853
		-3.20936	-1.34262	2.50021	1.44449	-9.74977
		-3.38108	-2.25731	-2.13531	-3.3923	-1.24854
		11.763	3.58321	-5.03958	4.847	-2.38072
		3.45966	NaN	-1.97041	-0.0020218	2.83087
		-0.0109329	-0.423645	-1.31417	-12.3135	NaN
		-1.98553	2.65383	-16.8305	19.6321	0.351219
		-1.91036	-0.497776	-2.33606	3.24165	0.149162
		-5.18589	NaN	-0.472927	-0.90295	-3.51822
		-1.20408	1.14573	NaN	14.2552	-0.729843
		2.66457	-0.695183	-2.62738	-0.108887	-6.36508
		-0.583155	-0.655624	10.0688	3.26783	-6.50321
		13.0346	5.85433	3.7215	0.571827	-13.8847
		-2.53862	1.45752	NaN	-4.08994	-2.84354
		0.4436	-1.60703	-4.68796	-0.383228	-2.53306
		6.57601	-2.1182	2.74336	-1.94226	-5.63199
		-1.21925	-2.09314	-9.50744	-3.58326	NaN
		0.957638	-15.1408	NaN	1.21277	1.74329
		-1.27257	-1.78917	1.28674	5.97711	-1.1203
		1.58236	12.3702	-2.59928	-3.27816	1.20834
		0.397135	-8.76496	1.51625	-3.76749	NaN
		1.58496	12.2356	3.65367	-1.92355	NaN
		0.00747871	3.59042	-4.64459	3.20396	NaN
		1.52949	2.14275	-5.29486	8.11755	1.99518
		1.02835	-0.261036	-10.047	-9.1069	-0.0585556
		-2.23903	-4.72608	NaN	-0.983246	-2.53155
		-8.95708	-7.0791	6.06116	-0.0977097	NaN
		0.0977077	NaN	-6.36367	-0.782078	-3.60994
		-2.35922	-1.28251	-2.70762	-4.01797	0.346046
		0.24309	-2.61287	-8.16739	-4.05153	4.5142
		3.12831	0.964699	-2.94999	-6.77156	-1.75479
		1.97136	NaN	-6.87931	4.88895	NaN
		-3.16634		0.706249	20.0209	NaN
		3.45277		3.24065	2.35509	-2.93323
		0.147173		-3.93994	-3.51938	1.02917
		NaN		0.767372	-0.121605	-15.4558
		-2.57362		0.820064	-3.35555	-5.27285
		6.72985		7.73653	-2.35935	-0.149414
		-0.950794		0.736553	NaN	13.045
		12.5171		-1.34012	0.77174	3.6886
		3.53621		3.91852	-2.18746	-2.9135
		NaN		0.812717	1.01085	1.2318
		-1.52636		5.98876	-4.81187	-0.792377
		-1.85009		2.6161	-0.768127	-1.98378
		-5.55322		0.96434	NaN	4.33245
		2.50557		1.54282	2.18381	-1.38881
		-6.52044		-0.893936	-0.840569	-4.99533
		0.315752		-2.49918	-3.65255	-3.95656
		12.6501		NaN	0.749367	-3.54339
		-5.61715		0.692612	-2.64697	-3.4857
		1.25733		1.01045	-1.95606	10.5512
		1.41805		0.827301	1.24669	-1.0674
		-1.48314		-0.632008	NaN	NaN
		NaN		-1.68527	-1.53239	NaN
		22.5245		10.9603	1.69535	-2.78403
		NaN		-0.786282	-2.37845	NaN
		-0.232573		0.801743	-0.620068	-20.118
		-0.368933		-3.75058	3.97441	-2.71021
		-0.250801		-0.432858	NaN	NaN
		-3.27365		0.668491	2.93457	-0.114021
		-0.485485		-8.45666	1.47625	-3.98459
		NaN		3.66058	NaN	NaN
		1.35161		2.03829	-2.21129	NaN
		-1.33647		0.0369682	-0.362289	-1.31201
		-0.45108		-6.17044	NaN	0.161278
		14.8668		3.07375	7.67423	-0.861252
		9.54259		2.4369	-0.850292	NaN
		13.0408		-0.414272	-4.46486	-2.39757
		0.994717		4.37993	1.78886	-3.96997
		2.91883		-0.952187	NaN	NaN
		NaN		-4.15578	-1.5585	NaN
		1.42469		-2.43604	-3.9477	7.50936
		-0.830584		-1.77419	NaN	-1.58171
		2.02054		NaN	6.43171	-0.764687
		1.03457		-0.544445	-5.1206	-5.53502
		2.26484		-1.75605	3.62629	NaN
		-0.3036		-1.64258	-1.97463	1.48193
		3.33615		-3.28432	-11.7947	7.0804
		1.92164		4.31762	NaN	0.272507
		0.0957375		-7.17923	-1.571	11.2663
		-2.97245		3.36445	NaN	0.281788
		-2.63905		-6.68666	6.7875	5.46211
		-3.50995		1.75883	2.70499	10.7209
		0.0412216		NaN	0.221817	NaN
		0.399733		-1.46196	-3.94943	-1.3188
		1.75724		-1.44708	1.07218	-3.29794
		0.303112		-0.674858	1.45306	-6.89398
		-0.611363		18.6154	-1.40496	0.893314
		-2.51864		NaN	NaN	-0.4095
		NaN		-0.884911	-12.576	6.59489
		0.580009		0.0506783	-8.60656	-1.07233
		4.60515		-1.51903	2.87712	-5.49429
		-3.88778		-18.9021	-1.981	-0.414688
		-5.65214		-2.02199	2.15037	1.64682
		NaN		3.89479	-1.01651	4.49275
		-11.1046		-1.71172	-1.9869	-2.17687
		-5.42951		0.598862	2.18748	-14.6622
		-0.221739		4.13509	4.49381	-0.880005
		19.5724		3.24515	-0.107426	-5.75343
		-2.38047		NaN	-2.43239	-5.44175
		0.417273		-8.29229	-1.48484	NaN
		-0.221243		-0.084671	-3.76518	17.169
		2.04916		6.15931	12.4107	-0.833347
		-1.99139		1.52976	4.05851	NaN
		5.50095		NaN	-3.34713	6.28394
		14.3882		-2.7123	-1.6276	NaN
		-2.72903		-0.449764	-0.064003	0.903053
		0.134571		6.25659	-1.88568	-4.28771
		2.43595		-2.32667	NaN	-1.50469
		2.09807		-0.341251	-6.63823	0.856659
		0.464144		2.62831	-12.0621	-3.95801
		-0.201466		13.1715	0.157433	-1.8978
		NaN		-1.48192	-0.0634193	-1.04701
		-4.09803		8.43771	3.09185	-3.687
				-7.00598	NaN	NaN
				-0.0591164	NaN	-2.85311
				15.6712	-1.31712	-17.427
				-2.54792	0.0484848	-7.74614
				-6.03429	10.33	-20.951
				-1.08258	NaN	NaN
				NaN	4.8371	0.202457
				-0.419201	-5.85715	-4.05173
				0.098877	4.67831	8.00847
				NaN	-14.6059	-1.57451
				0.356377	-2.0322	-7.08673
				-9.85372	1.14699	-1.12094
				-0.708519	6.97831	-21.6344
				-0.143047	3.83445	NaN
				1.237	10.1694	-1.46453
				1.85023	-7.17751	NaN
				5.27173	-3.0272	0.82859
				11.5487	NaN	1.21206
				NaN	0.182552	2.10455
				-6.56475	6.11505	1.79716
				NaN	-5.268	-0.53643
				NaN	0.245895	0.995369
				-12.7661	-3.25804	-2.69024
				NaN	-0.201721	3.90489
				-5.74507	-1.22365	3.74592
				-0.316582	-5.97398	-6.76198
				-1.32739	3.54236	-10.0156
				-4.44074	NaN	3.50098
				-4.57382	-2.56436	-10.1617
				-3.90064	2.28697	-5.51978
				NaN	-4.83184	-1.63982
				NaN	0.653568	-7.91322
				6.4682	-3.14999	-1.04381
				1.19337	-1.71506	2.49757
				-2.26857	-4.78916	10.76
				-0.0616303	-1.67402	0.49955
				-2.48966	NaN	NaN
				3.47047	-6.47028	-1.90056
				2.47794	-22.5642	NaN
				-4.96955	-0.195976	1.35061
				-3.21474	-11.0735	NaN
				NaN	0.228787	-0.56937
				9.75232	3.45931	-7.78777
				-2.31624	-0.110702	NaN
				-0.832107	-0.827835	-2.43992
				-4.8714	0.968178	-5.63872
				-4.60879	-2.83903	-2.31702
				-1.79379	1.88376	NaN
				3.84331	-0.755592	-3.49659
				-2.9116	1.06184	-18.5604
				2.85218	-1.06403	-1.11676
				-3.99601	-1.67878	NaN
				-2.77685	3.96364	4.6327
				-5.64139	6.83162	7.25458
				3.03502	0.0676727	1.29581
				-0.56781	-1.75676	NaN
				-0.891426	1.65968	7.97206
				1.65106	2.18971	1.8316
				0.172417	1.92637	-2.78709
				-0.405872	1.30941	-0.192303
				1.1137	NaN	-4.20441
				7.27846	2.71449	-1.81822
				-19.3896	3.71078	-1.81277
				-7.41757	1.40869	4.52545
				5.19233	NaN	-15.3488
				4.85924	NaN	-11.3902
				-0.856487	3.68006	NaN
				10.8358	-0.567646	-4.7979
				1.1234	-1.89112	1.36849
				-3.07052	-3.10465	10.3979
				-3.42271	-3.02639
				-0.0746994	NaN
					-2.22188
					NaN
					-9.46943
					-2.11967
					-0.734524
					2.46012
					1.0662
					-1.08235
					0.494621
					2.71125
					NaN
					-4.77327
					6.24854
					-3.50913
					10.8774
					-17.7658
					1.92538
					-4.13974
					1.08237
					0.279205
					-0.676991
					-0.344669
					-14.8694
					5.87853
					3.59388
					-2.54981
					12.8061
					-0.402492
					-6.90405
					-3.33043
					0.970421
					-3.11636

## Sheet: 4b, peak-counting
0-10 RBC/s	10-20 RBC/s	20-30 RBC/s	30-40 RBC/s	40-50	50-60	60-70	70-80	80-90	90-100	100-110
23.6842	3.94737	0	-1.31579	1.31579	-6.57895	-7.89474	-10.5263	-9.21053	-26.3158	-69.7368
6.57895	3.94737	-2.63158	-1.31579	10.5263	0	1.31579	-6.57895	-14.4737	-19.7368	-34.2105
14.4737	-1.31579	0	1.31579	-21.0526	-1.31579	-9.21053	-15.7895	-7.89474	-64.4737	9.21053
5.26316	0	1.31579	1.31579	2.63158	-14.4737	-9.21053	0	-22.3684	-18.4211	-75
15.7895	-1.31579	-1.31579	0	-3.94737	-3.94737	-19.7368	-7.89474	6.57895	-11.8421	-51.3158
6.57895	0	7.89474	0	-6.57895	1.31579	0	-34.2105	-11.8421	-31.5789	-21.0526
23.6842	3.94737	-6.57895	3.94737	-1.31579	1.31579	-2.63158	-5.26316	-6.57895	2.63158	-75
6.57895	-1.31579	0	-3.94737	-5.26316	-7.89474	-3.94737	2.63158	-7.89474	-22.3684	-30.2632
15.7895	0	-1.31579	0	-2.63158	-10.5263	-1.31579	-7.89474	1.31579	-52.6316	-76.3158
2.63158	0	1.31579	3.94737	-7.89474	5.26316	-1.31579	6.57895	9.21053	-7.89474	-56.5789
11.8421	22.3684	-1.31579	-1.31579	5.26316	-2.63158	0	-1.31579	-2.63158	-19.7368	-17.1053
13.1579	0	-2.63158	-1.31579	0	-1.31579	-2.63158	-2.63158	-3.94737	-64.4737	-59.2105
10.5263	0	13.1579	-1.31579	9.21053	-5.26316	-11.8421	-13.1579	-10.5263	-2.63158	-52.6316
7.89474	1.31579	1.31579	-5.26316	-2.63158	-7.89474	-2.63158	-5.26316	-26.3158	-30.2632	-21.0526
3.94737	10.5263	-1.31579	1.31579	0	-6.57895	-31.5789	-1.31579	5.26316	-9.21053	-22.3684
1.31579	0	-6.57895	-3.94737	5.26316	-23.6842	2.63158	-31.5789	-43.4211	-30.2632	-26.3158
1.31579	0	-1.31579	0	-5.26316	3.94737	-5.26316	1.31579	-7.89474	-22.3684	-31.5789
5.26316	0	15.7895	3.94737	-2.63158	-5.26316	-3.94737	-28.9474	-6.57895	-13.1579	-57.8947
5.26316	0	-1.31579	-13.1579	-15.7895	-2.63158	-1.31579	-9.21053	-3.94737	-39.4737	-80.2632
7.89474	10.5263	9.21053	0	10.5263	-1.31579	-2.63158	-23.6842	-34.2105	-13.1579	-73.6842
0	0	17.1053	-6.57895	6.57895	-2.63158	-2.63158	-1.31579	-13.1579	-17.1053	-68.4211
23.6842	-2.63158	2.63158	-2.63158	1.31579	-3.94737	-10.5263	-7.89474	-19.7368	-31.5789
15.7895	0	0	-2.63158	-1.31579	-1.31579	-11.8421	-9.21053	-9.21053	1.31579
9.21053	1.31579	1.31579	14.4737	-2.63158	-11.8421	-3.94737	-17.1053	26.3158	-30.2632
1.31579	0	15.7895	0	-1.31579	-10.5263	-1.31579	11.8421	-11.8421	-7.89474
31.5789	2.63158	11.8421	-2.63158	-2.63158	0	0	-7.89474	-39.4737	-65.7895
	0	5.26316	0	-6.57895	1.31579	-2.63158	-32.8947	-10.5263	-10.5263
	10.5263	-2.63158	6.57895	1.31579	-14.4737	-19.7368	-26.3158	-69.7368	-1.31579
	18.4211	0	-1.31579	0	2.63158	-3.94737	-5.26316	-1.31579	-17.1053
	2.63158	21.0526	-3.94737	-3.94737	0	-2.63158	-14.4737	-18.4211	-23.6842
	-1.31579	10.5263	0	14.4737	0	-19.7368	-6.57895	-2.63158	-28.9474
	18.4211	-1.31579	5.26316	-2.63158	-1.31579	-1.31579	-2.63158	-13.1579	1.31579
	5.26316	2.63158	1.31579	-1.31579	1.31579	6.57895	-13.1579	-15.7895	10.5263
	5.26316	0	0	6.57895	-1.31579	0	-10.5263	-10.5263	-2.63158
	2.63158	1.31579	0	5.26316	2.63158	1.31579	-27.6316	-6.57895	-55.2632
	-1.31579	-6.57895	0	2.63158	0	-26.3158	-14.4737	-9.21053	-17.1053
	11.8421	23.6842	1.31579	-1.31579	-2.63158	2.63158	-1.31579	-32.8947	-19.7368
	0	0	-3.94737	-3.94737	-2.63158	-15.7895	-15.7895	1.31579	-3.94737
	3.94737	0	-1.31579	-1.31579	0	-25	-26.3158	-50	-10.5263
	0	-2.63158	-5.26316	-1.31579	30.2632	-3.94737	-13.1579	1.31579	-5.26316
	6.57895	2.63158	1.31579	-3.94737	-9.21053	-1.31579	-5.26316	-11.8421	-69.7368
	11.8421	-1.31579	-1.31579	-5.26316	0	1.31579	14.4737	-31.5789	-17.1053
	1.31579	0	0	0	0	-6.57895	-6.57895	-13.1579	-15.7895
	0	2.63158	-1.31579	1.31579	-1.31579	11.8421	-3.94737	-13.1579	-71.0526
	0	-1.31579	1.31579	-11.8421	-11.8421	-10.5263	-3.94737	-46.0526	-6.57895
	17.1053	-2.63158	-2.63158	1.31579	-6.57895	0	3.94737	-18.4211	-56.5789
	-1.31579	13.1579	2.63158	-3.94737	-2.63158	1.31579	-6.57895	-15.7895	-22.3684
	23.6842	7.89474	3.94737	-2.63158	-2.63158	-18.4211	-13.1579	14.4737	-21.0526
	7.89474	5.26316	1.31579	0	1.31579	-10.5263	-3.94737	-3.94737	-11.8421
	9.21053	6.57895	5.26316	3.94737	-1.31579	13.1579	5.26316	-10.5263	-10.5263
	0	5.26316	0	-5.26316	-2.63158	-2.63158	0	-18.4211	-34.2105
	7.89474	5.26316	-3.94737	2.63158	-5.26316	-9.21053	-7.89474	-21.0526	-14.4737
	0	7.89474	2.63158	-7.89474	1.31579	0	-11.8421	-6.57895	-3.94737
	0	-3.94737	10.5263	-1.31579	0	-28.9474	-5.26316	-2.63158	-40.7895
	21.0526	7.89474	0	1.31579	-1.31579	-18.4211	-46.0526	2.63158	-32.8947
	19.7368	0	14.4737	-5.26316	2.63158	-1.31579	-11.8421	0	-18.4211
	1.31579	-1.31579	-1.31579	0	-2.63158	-2.63158	-10.5263	-5.26316	-5.26316
	7.89474	-9.21053	7.89474	2.63158	-1.31579	-10.5263	-5.26316	-27.6316	-17.1053
	0	0	3.94737	1.31579	-2.63158	-6.57895	2.63158	-5.26316	-43.4211
	15.7895	5.26316	-11.8421	2.63158	15.7895	-9.21053	-14.4737	-60.5263	-35.5263
	6.57895	0	-6.57895	0	-13.1579	-1.31579	-7.89474	1.31579	-18.4211
	-1.31579	13.1579	1.31579	2.63158	2.63158	-9.21053	-6.57895	-32.8947	-23.6842
	-3.94737	0	0	-9.21053	-1.31579	0	0	-3.94737	-11.8421
	-1.31579	-1.31579	2.63158	1.31579	-14.4737	2.63158	35.5263	-5.26316	3.94737
	-1.31579	2.63158	-1.31579	-2.63158	-1.31579	-3.94737	1.31579	-2.63158	0
	17.1053	3.94737	-3.94737	9.21053	6.57895	1.31579	-27.6316	-21.0526	-47.3684
	5.26316	19.7368	-6.57895	-6.57895	0	-3.94737	5.26316	-22.3684	-14.4737
	-1.31579	0	7.89474	-9.21053	-1.31579	-2.63158	-7.89474	-21.0526	-53.9474
	5.26316	0	0	-1.31579	-2.63158	-2.63158	-39.4737	-7.89474	-17.1053
	-1.31579	0	0	0	0	-1.31579	-25	-31.5789	-19.7368
	2.63158	0	-1.31579	7.89474	7.89474	5.26316	-15.7895	-17.1053	-59.2105
	17.1053	-7.89474	-1.31579	-2.63158	3.94737	-23.6842	-32.8947	-39.4737	1.31579
	-1.31579	0	6.57895	2.63158	0	-9.21053	0	-10.5263	13.1579
	0	7.89474	6.57895	0	-1.31579	-6.57895	-2.63158	-15.7895	-2.63158
	2.63158	0	-1.31579	0	-5.26316	-7.89474	-1.31579	-14.4737	-63.1579
	1.31579	9.21053	6.57895	0	-23.6842	-10.5263	0	-19.7368	-10.5263
	1.31579	5.26316	2.63158	0	0	-3.94737	-14.4737	-21.0526	-18.4211
	1.31579	6.57895	-7.89474	-6.57895	1.31579	-14.4737	0	-19.7368	-30.2632
	-1.31579	11.8421	3.94737	0	0	18.4211	-30.2632	-5.26316	-93.4211
	0	5.26316	-5.26316	5.26316	-9.21053	-7.89474	-11.8421	-35.5263	-10.5263
	1.31579	5.26316	-2.63158	2.63158	0	-5.26316	1.31579	-2.63158	-81.5789
	0	1.31579	0	-3.94737	-18.4211	1.31579	-2.63158	-11.8421	-50
	0	3.94737	30.2632	2.63158	-2.63158	5.26316	-22.3684	-7.89474	-7.89474
	-9.21053	0	-1.31579	11.8421	-23.6842	0	-1.31579	10.5263	-60.5263
	0	0	0	3.94737	-2.63158	1.31579	-27.6316	-7.89474	-26.3158
	6.57895	5.26316	-2.63158	-1.31579	-25	-6.57895	-6.57895	-36.8421	-38.1579
	6.57895	-1.31579	2.63158	0	-2.63158	-9.21053	-14.4737	-27.6316	-3.94737
	-1.31579	-3.94737	3.94737	-5.26316	-3.94737	-14.4737	-2.63158	-7.89474	-30.2632
	3.94737	5.26316	0	5.26316	-28.9474	-10.5263	-10.5263	-32.8947	-22.3684
	2.63158	0	5.26316	0	0	-1.31579	7.89474	-28.9474	-7.89474
	17.1053	5.26316	3.94737	-9.21053	0	-18.4211	-9.21053	-11.8421	-21.0526
	9.21053	1.31579	9.21053	6.57895	-2.63158	-1.31579	-5.26316	-3.94737	-31.5789
	19.7368	1.31579	7.89474	-13.1579	3.94737	3.94737	-7.89474	-18.4211	-7.89474
	7.89474	9.21053	-3.94737	-1.31579	-2.63158	3.94737	-2.63158	-1.31579	1.31579
	0	0	-2.63158	6.57895	-1.31579	-10.5263	-17.1053	-13.1579	-5.26316
	10.5263	1.31579	0	5.26316	-1.31579	-3.94737	-35.5263	-9.21053	-39.4737
	9.21053	-1.31579	5.26316	-21.0526	0	-6.57895	13.1579	-1.31579	-13.1579
	1.31579	19.7368	-7.89474	0	2.63158	-6.57895	-13.1579	-64.4737	-50
	10.5263	1.31579	-1.31579	0	0	-6.57895	-5.26316	-40.7895	-42.1053
	0	1.31579	-2.63158	1.31579	-5.26316	3.94737	-6.57895	-5.26316	-34.2105
	2.63158	-1.31579	10.5263	3.94737	-2.63158	-11.8421	-2.63158	-9.21053	-15.7895
	6.57895	0	-6.57895	-2.63158	0	0	-7.89474	-34.2105	-5.26316
	2.63158	3.94737	5.26316	1.31579	0	3.94737	-5.26316	-13.1579	-23.6842
	10.5263	5.26316	1.31579	-7.89474	0	-1.31579	-6.57895	-3.94737	-26.3158
	0	0	-2.63158	0	6.57895	-2.63158	-2.63158	-7.89474	11.8421
	1.31579	-3.94737	0	1.31579	0	-1.31579	-22.3684	-19.7368	-26.3158
	0	0	-5.26316	-2.63158	-1.31579	-30.2632	0	-13.1579	-42.1053
	11.8421	1.31579	5.26316	10.5263	-2.63158	-7.89474	-18.4211	-32.8947	-10.5263
	6.57895	10.5263	1.31579	1.31579	-5.26316	0	-19.7368	-2.63158	0
	13.1579	2.63158	0	2.63158	0	-9.21053	-15.7895	-50
	13.1579	1.31579	5.26316	-6.57895	-1.31579	1.31579	-22.3684	-5.26316
	1.31579	7.89474	1.31579	2.63158	-1.31579	1.31579	-10.5263	-2.63158
	2.63158	2.63158	-2.63158	-10.5263	-1.31579	-6.57895	-13.1579	-22.3684
	3.94737	3.94737	-1.31579	-1.31579	0	-18.4211	-22.3684	-10.5263
	-2.63158	-2.63158	0	-22.3684	-2.63158	-2.63158	14.4737	-28.9474
	6.57895	-1.31579	1.31579	-17.1053	-2.63158	-23.6842	-3.94737	-9.21053
	14.4737	1.31579	22.3684	-9.21053	0	5.26316	-22.3684	-2.63158
	-1.31579	5.26316	-3.94737	0	-13.1579	-3.94737	-28.9474	-19.7368
	1.31579	9.21053	-9.21053	10.5263	-3.94737	-5.26316	-14.4737	-18.4211
	-3.94737	0	15.7895	-2.63158	0	-19.7368	-6.57895	-32.8947
	-1.31579	3.94737	-1.31579	-7.89474	-10.5263	-3.94737	-6.57895	-2.63158
	0	10.5263	-1.31579	0	-2.63158	0	0	-5.26316
	15.7895	7.89474	1.31579	-3.94737	-5.26316	-3.94737	-38.1579	6.57895
	5.26316	-1.31579	3.94737	-13.1579	-1.31579	-32.8947	-1.31579	-9.21053
	7.89474	9.21053	0	3.94737	0	-19.7368	0	-21.0526
	23.6842	3.94737	-6.57895	10.5263	0	-10.5263	2.63158	-53.9474
	-2.63158	6.57895	0	1.31579	-5.26316	5.26316	-3.94737	-14.4737
	21.0526	17.1053	2.63158	-10.5263	0	-18.4211	0	-7.89474
	2.63158	6.57895	-2.63158	0	0	0	-17.1053	-10.5263
	6.57895	15.7895	-1.31579	1.31579	-5.26316	-1.31579	-21.0526	-9.21053
	0	6.57895	0	-3.94737	-1.31579	-15.7895	-5.26316	-9.21053
	9.21053	0	-3.94737	1.31579	-1.31579	-7.89474	5.26316	-3.94737
	2.63158	0	18.4211	-3.94737	0	-9.21053	-21.0526	-17.1053
	0	9.21053	5.26316	6.57895	-9.21053	-15.7895	-15.7895	-11.8421
	0	-1.31579	0	-2.63158	3.94737	-3.94737	-3.94737	-18.4211
	0	-10.5263	-10.5263	-2.63158	-1.31579	-6.57895	0	-21.0526
	-2.63158	0	-2.63158	0	-1.31579	11.8421	-13.1579	-51.3158
	9.21053	3.94737	-1.31579	0	-14.4737	-11.8421	-17.1053	-2.63158
	1.31579	6.57895	6.57895	5.26316	18.4211	-18.4211	0	-15.7895
	-1.31579	-2.63158	-5.26316	-1.31579	-5.26316	-2.63158	-15.7895	-2.63158
	2.63158	3.94737	0	-1.31579	2.63158	-19.7368	-2.63158	-21.0526
	14.4737	0	3.94737	3.94737	-3.94737	-1.31579	-34.2105	-26.3158
	-1.31579	0	-2.63158	2.63158	-14.4737	-7.89474	-36.8421	-14.4737
	0	-1.31579	19.7368	-1.31579	0	0	-18.4211	-19.7368
	3.94737	0	-1.31579	5.26316	-3.94737	-1.31579	-3.94737	-22.3684
	2.63158	-1.31579	-2.63158	-1.31579	2.63158	-9.21053	-3.94737	-18.4211
	0	0	-3.94737	2.63158	-7.89474	-15.7895	-7.89474	-19.7368
	0	6.57895	0	-7.89474	-2.63158	-11.8421	-11.8421	-14.4737
	0	6.57895	11.8421	1.31579	-9.21053	-6.57895	-7.89474	-52.6316
	3.94737	0	10.5263	-1.31579	22.3684	1.31579	-23.6842	-51.3158
	0	-1.31579	18.4211	7.89474	1.31579	-5.26316	1.31579	-7.89474
	1.31579	19.7368	0	-9.21053	-1.31579	-2.63158	-17.1053	-15.7895
	6.57895	1.31579	-14.4737	-2.63158	2.63158	-13.1579	-17.1053	-2.63158
	11.8421	-1.31579	0	2.63158	-1.31579	-15.7895	-18.4211	-3.94737
	0	1.31579	7.89474	-1.31579	15.7895	-1.31579	-19.7368	-14.4737
	19.7368	1.31579	-2.63158	6.57895	21.0526	-6.57895	-6.57895	-65.7895
	6.57895	3.94737	-1.31579	-3.94737	-2.63158	19.7368	-5.26316	2.63158
	2.63158	0	-5.26316	0	17.1053	-6.57895	-3.94737	-5.26316
	6.57895	1.31579	-3.94737	0	-2.63158	2.63158	-7.89474	-11.8421
	0	-1.31579	1.31579	-6.57895	2.63158	-1.31579	2.63158	-15.7895
	18.4211	-1.31579	-2.63158	-2.63158	1.31579	-5.26316	-5.26316	-2.63158
	6.57895	6.57895	-2.63158	-1.31579	-5.26316	0	-3.94737	-19.7368
	3.94737	2.63158	2.63158	-6.57895	-7.89474	-23.6842	-34.2105	3.94737
	3.94737	1.31579	-10.5263	7.89474	-6.57895	-3.94737	-27.6316	-15.7895
	-2.63158	1.31579	0	-2.63158	-6.57895	-10.5263	-13.1579	-22.3684
	22.3684	1.31579	-13.1579	-1.31579	2.63158	-5.26316	7.89474	-19.7368
	5.26316	0	-2.63158	1.31579	0	-19.7368	-2.63158	-5.26316
	1.31579	3.94737	1.31579	-1.31579	-13.1579	-25	-1.31579	-22.3684
	9.21053	0	10.5263	1.31579	-3.94737	-2.63158	-6.57895
	0	-3.94737	0	0	-7.89474	-3.94737	-11.8421
	2.63158	0	-1.31579	-7.89474	1.31579	3.94737	11.8421
	18.4211	0	0	-1.31579	-21.0526	0	1.31579
	0	0	2.63158	0	-3.94737	-22.3684	-3.94737
	5.26316	-3.94737	-10.5263	3.94737	7.89474	0	-30.2632
	19.7368	-1.31579	-10.5263	1.31579	-7.89474	-1.31579	-30.2632
	28.9474	0	0	-2.63158	1.31579	1.31579	5.26316
	1.31579	-1.31579	-3.94737	-2.63158	25	-23.6842	-19.7368
	6.57895	9.21053	-3.94737	-6.57895	-1.31579	3.94737	-11.8421
	-5.26316	-1.31579	1.31579	-1.31579	0	-5.26316	-6.57895
		-2.63158	-1.31579	-2.63158	0	-7.89474	-11.8421
		1.31579	0	-1.31579	-1.31579	2.63158	-7.89474
		-1.31579	-2.63158	-3.94737	-3.94737	-6.57895	-26.3158
		7.89474	2.63158	3.94737	0	-5.26316	3.94737
		0	5.26316	-2.63158	-3.94737	-1.31579	-6.57895
		-1.31579	-2.63158	-1.31579	-1.31579	1.31579	-3.94737
		9.21053	1.31579	-1.31579	-6.57895	-1.31579	-10.5263
		-1.31579	-9.21053	0	0	-3.94737	-35.5263
		1.31579	-1.31579	-9.21053	-11.8421	-2.63158	-10.5263
		0	-1.31579	0	-1.31579	1.31579	-5.26316
		-1.31579	5.26316	3.94737	23.6842	-3.94737	-7.89474
		5.26316	0	-11.8421	-13.1579	21.0526	-19.7368
		13.1579	2.63158	-2.63158	0	-6.57895	0
		9.21053	2.63158	-2.63158	-3.94737	-14.4737	7.89474
		11.8421	-1.31579	0	-26.3158	0	-10.5263
		-1.31579	7.89474	-2.63158	0	-17.1053	-28.9474
		18.4211	-1.31579	5.26316	1.31579	-22.3684	-30.2632
		3.94737	-10.5263	19.7368	-5.26316	-1.31579	-7.89474
		3.94737	0	-9.21053	0	1.31579	0
		0	-2.63158	0	-1.31579	-14.4737	3.94737
		0	0	-1.31579	-2.63158	0	-2.63158
		1.31579	0	-7.89474	1.31579	-5.26316	-11.8421
		9.21053	0	0	0	-5.26316	-28.9474
		10.5263	-2.63158	3.94737	-6.57895	3.94737	-35.5263
		10.5263	0	-3.94737	-1.31579	-1.31579	-1.31579
		0	-1.31579	2.63158	-1.31579	-1.31579	-1.31579
		3.94737	-1.31579	-1.31579	-1.31579	-22.3684	2.63158
		0	3.94737	2.63158	-1.31579	0	-5.26316
		7.89474	3.94737	-6.57895	-2.63158	-9.21053	1.31579
		-1.31579	-1.31579	-2.63158	5.26316	-19.7368	-28.9474
		-2.63158	-6.57895	-11.8421	-3.94737	-13.1579	-3.94737
		7.89474	-2.63158	-5.26316	-2.63158	-2.63158	-2.63158
		10.5263	-3.94737	-2.63158	-5.26316	-3.94737	1.31579
		25	2.63158	0	13.1579	-13.1579	-28.9474
		0	-3.94737	3.94737	0	-7.89474	-2.63158
		6.57895	1.31579	0	-7.89474	-7.89474	-7.89474
		23.6842	3.94737	6.57895	7.89474	-2.63158	-17.1053
		11.8421	-3.94737	0	-11.8421	-1.31579	6.57895
		5.26316	9.21053	23.6842	-5.26316	-21.0526	-13.1579
		0	10.5263	0	-3.94737	1.31579	1.31579
		0	9.21053	-1.31579	-5.26316	-7.89474	1.31579
		0	3.94737	1.31579	-7.89474	-11.8421	-18.4211
		1.31579	3.94737	6.57895	-1.31579	-1.31579	-7.89474
		10.5263	1.31579	9.21053	-6.57895	2.63158	1.31579
		13.1579	-1.31579	-7.89474	0	2.63158	-31.5789
		1.31579	0	-1.31579	0	-25	-11.8421
		-3.94737	-1.31579	0	1.31579	-3.94737	1.31579
		1.31579	0	-13.1579	-10.5263	-2.63158	-10.5263
		2.63158	2.63158	3.94737	-7.89474	1.31579	0
		0	0	-5.26316	-15.7895	0	-27.6316
		3.94737	11.8421	1.31579	-3.94737	-6.57895	-14.4737
		-1.31579	1.31579	3.94737	-3.94737	-6.57895	-28.9474
		17.1053	1.31579	-7.89474	-9.21053	-17.1053	-3.94737
		0	-7.89474	1.31579	-1.31579	-13.1579	-25
		0	11.8421	-7.89474	1.31579	-1.31579	-14.4737
		1.31579	-11.8421	-22.3684	0	0	-1.31579
		0	2.63158	-3.94737	1.31579	-21.0526	-7.89474
		3.94737	2.63158	-1.31579	0	-11.8421	-1.31579
		-1.31579	0	-5.26316	-5.26316	-19.7368	-2.63158
		42.1053	2.63158	19.7368	11.8421	-2.63158	-2.63158
		0	5.26316	-14.4737	2.63158	-5.26316	-25
		6.57895	1.31579	0	0	-3.94737	-9.21053
		0	0	-5.26316	0	0	1.31579
		-1.31579	-2.63158	6.57895	3.94737	-22.3684	-10.5263
		13.1579	0	-2.63158	3.94737	-17.1053	-32.8947
		0	-2.63158	-2.63158	1.31579	-2.63158	-5.26316
		14.4737	0	-11.8421	-9.21053	-7.89474	-3.94737
		-1.31579	0	-3.94737	-1.31579	0	-11.8421
		9.21053	-2.63158	-5.26316	-2.63158	0	-18.4211
		1.31579	-1.31579	-13.1579	-6.57895	-10.5263	1.31579
		5.26316	2.63158	-1.31579	1.31579	-6.57895	-15.7895
		6.57895	2.63158	-21.0526	-13.1579	0	11.8421
		-2.63158	0	-3.94737	1.31579	19.7368	-52.6316
		1.31579	5.26316	-6.57895	-3.94737	-1.31579	-14.4737
		5.26316	1.31579	-2.63158	-1.31579	-13.1579	-17.1053
		-2.63158	-3.94737	-5.26316	-2.63158	-9.21053	3.94737
		1.31579	0	1.31579	-2.63158	-15.7895	-10.5263
		26.3158	13.1579	-2.63158	-2.63158	0
		0	0	0	-11.8421	-1.31579
		3.94737	-5.26316	2.63158	-2.63158	-1.31579
		2.63158	9.21053	-1.31579	-7.89474	-1.31579
		15.7895	6.57895	-3.94737	-2.63158	-3.94737
		1.31579	7.89474	-6.57895	-18.4211	-3.94737
		13.1579	-3.94737	1.31579	-2.63158	0
		1.31579	-1.31579	6.57895	-15.7895	-2.63158
		-1.31579	-3.94737	-3.94737	14.4737	-11.8421
		9.21053	7.89474	-11.8421	-15.7895	-3.94737
		10.5263	-1.31579	-9.21053	1.31579	27.6316
		1.31579	0	2.63158	5.26316	6.57895
		0	13.1579	-2.63158	0	-15.7895
		3.94737	2.63158	0	1.31579	-6.57895
		10.5263	-1.31579	3.94737	0	-5.26316
		1.31579	-1.31579	1.31579	0	-2.63158
		9.21053	3.94737	-6.57895	0	-9.21053
		0	1.31579	2.63158	3.94737	-10.5263
		-3.94737	2.63158	-1.31579	-3.94737	-3.94737
		-1.31579	-3.94737	-1.31579	-13.1579	0
		1.31579	10.5263	0	5.26316	-14.4737
		3.94737	1.31579	2.63158	-2.63158	-11.8421
		-1.31579	-1.31579	1.31579	-3.94737	-10.5263
		2.63158	-1.31579	-2.63158	1.31579	-6.57895
		9.21053	-2.63158	-5.26316	9.21053	-3.94737
		9.21053	11.8421	-1.31579	-7.89474	0
		-1.31579	3.94737	-1.31579	-10.5263	-17.1053
		15.7895	-9.21053	-15.7895	22.3684	0
		11.8421	-3.94737	2.63158	-2.63158	-11.8421
		-2.63158	-5.26316	2.63158	-2.63158	-9.21053
		2.63158	0	-1.31579	14.4737	-2.63158
		5.26316	2.63158	-6.57895	-2.63158	-5.26316
		0	-1.31579	-9.21053	2.63158	-6.57895
		10.5263	-3.94737	2.63158	-5.26316	-19.7368
		7.89474	0	-9.21053	-6.57895	-13.1579
		1.31579	-1.31579	0	-1.31579	-1.31579
		3.94737	-1.31579	1.31579	-6.57895	-6.57895
		0	-1.31579	-3.94737	-7.89474	-14.4737
		1.31579	-13.1579	0	1.31579	-1.31579
		2.63158	-2.63158	0	3.94737	-7.89474
		2.63158	13.1579	-1.31579	0	0
		0	-7.89474	-6.57895	-1.31579	-11.8421
		0	11.8421	1.31579	-23.6842	-17.1053
		5.26316	3.94737	-5.26316	1.31579	-30.2632
		3.94737	1.31579	-7.89474	-7.89474	-10.5263
		1.31579	7.89474	-11.8421	-6.57895	2.63158
		22.3684	0	-11.8421	0	-5.26316
		-9.21053	-5.26316	-11.8421	2.63158	0
		3.94737	-5.26316	-1.31579	-2.63158	-9.21053
		-2.63158	-1.31579	1.31579	-1.31579	18.4211
		11.8421	-1.31579	-7.89474	1.31579	-6.57895
		0	1.31579	-3.94737	-11.8421	-1.31579
		-2.63158	17.1053	-5.26316	1.31579	-7.89474
		9.21053		-2.63158	5.26316	-34.2105
		0		-3.94737	-5.26316	-14.4737
		0		-6.57895	-3.94737	-17.1053
		15.7895		-5.26316	0	-15.7895
		0		1.31579	-7.89474	-17.1053
		9.21053		6.57895	-2.63158	-5.26316
		-1.31579		-3.94737	-31.5789	18.4211
		14.4737		-2.63158	0	5.26316
		11.8421		5.26316	-1.31579	-1.31579
		9.21053		5.26316	-2.63158	0
		0		-1.31579	-2.63158	-1.31579
		9.21053		0	0	0
		-7.89474		-1.31579	7.89474	3.94737
		-2.63158		0	2.63158	0
		-5.26316		-5.26316	-5.26316	-6.57895
		3.94737		-6.57895	-5.26316	-2.63158
		5.26316		2.63158	0	-6.57895
		3.94737		0	-3.94737	-9.21053
		0		11.8421	-11.8421	6.57895
		2.63158		0	0	-1.31579
		2.63158		0	-2.63158	-10.5263
		10.5263		10.5263	-1.31579	-11.8421
		5.26316		-7.89474	3.94737	-3.94737
		17.1053		-1.31579	-1.31579	-26.3158
		13.1579		1.31579	0	-17.1053
		2.63158		5.26316	1.31579	0
		1.31579		-1.31579	-13.1579	-22.3684
		1.31579		-7.89474	2.63158	-2.63158
		2.63158		-6.57895	-1.31579	-3.94737
		13.1579		11.8421	1.31579	-28.9474
		-1.31579		0	-2.63158	-10.5263
		-1.31579		0	-2.63158	-2.63158
		5.26316		-6.57895	-1.31579	0
		11.8421		2.63158	6.57895	0
		6.57895		-1.31579	0	-13.1579
		10.5263		-7.89474	-6.57895	-7.89474
		0		-1.31579	0	-6.57895
		7.89474		-3.94737	-3.94737	-13.1579
		0		-2.63158	-2.63158	-35.5263
		0		-1.31579	0	6.57895
		0		-2.63158	-32.8947	0
		2.63158		-14.4737	2.63158	0
		1.31579		0	-3.94737	-15.7895
		1.31579		0	-1.31579	3.94737
		1.31579		3.94737	-3.94737	-1.31579
		13.1579		0	-13.1579	-6.57895
		1.31579		-2.63158	-35.5263	-9.21053
		0		-10.5263	0	18.4211
		0		0	-10.5263	1.31579
		7.89474		-7.89474	5.26316	-2.63158
		-1.31579		-5.26316	-5.26316	11.8421
		0		-11.8421	-1.31579	-13.1579
		0		-1.31579	-5.26316	-2.63158
		-1.31579		1.31579	0	-3.94737
		1.31579		-1.31579	0	0
		1.31579		10.5263	0	-1.31579
		1.31579		14.4737	-18.4211	1.31579
		9.21053		-2.63158	-7.89474	-3.94737
		0		0	-1.31579	0
		5.26316		-2.63158	2.63158	-3.94737
		5.26316		-22.3684	0	-6.57895
		-7.89474		0	-3.94737	2.63158
		14.4737		2.63158	-1.31579	0
		-14.4737		-1.31579	-1.31579	-10.5263
		-1.31579		-1.31579	3.94737	-17.1053
		6.57895		5.26316	3.94737	-3.94737
		18.4211		-7.89474	-1.31579	-6.57895
		-2.63158		14.4737	-2.63158	-5.26316
		-1.31579		-15.7895	-1.31579	-5.26316
		-1.31579		-1.31579	-5.26316	7.89474
		2.63158		6.57895	22.3684	-3.94737
		5.26316		2.63158	0	-13.1579
		0		-7.89474	1.31579	0
		10.5263		-1.31579	0	-15.7895
		-1.31579		0	0	-6.57895
		1.31579		-3.94737	0	0
		2.63158		-5.26316	-38.1579	-9.21053
		2.63158		1.31579	-6.57895	-1.31579
		-1.31579		-1.31579	-21.0526	-2.63158
		-1.31579		-10.5263	0	-1.31579
		11.8421		0	-2.63158	0
		-5.26316		6.57895	3.94737	-18.4211
				-7.89474	-9.21053	-9.21053
				-2.63158	-28.9474	-2.63158
				-7.89474	-2.63158	-27.6316
				-5.26316	0	-17.1053
				-1.31579	6.57895	-21.0526
				-2.63158	-22.3684	-19.7368
				-9.21053	9.21053	-2.63158
				-2.63158	-6.57895	-19.7368
				1.31579	1.31579	-5.26316
				-31.5789	-14.4737	-5.26316
				1.31579	1.31579	-7.89474
				-9.21053	0	-6.57895
				-3.94737	2.63158	-15.7895
				-1.31579	14.4737	-7.89474
				0	7.89474	0
				-1.31579	-5.26316	-1.31579
				2.63158	-1.31579	1.31579
				7.89474	-6.57895	-5.26316
				2.63158	0	0
				-6.57895	-10.5263	1.31579
				-5.26316	-13.1579	-1.31579
				1.31579	0	-3.94737
				-14.4737	-23.6842	-2.63158
				3.94737	0	-3.94737
				-5.26316	-2.63158	-5.26316
				-1.31579	-2.63158	-11.8421
				0	-9.21053	-17.1053
				0	-10.5263	1.31579
				-2.63158	-2.63158	-18.4211
				-5.26316	0	-9.21053
				-18.4211	-3.94737	-5.26316
				10.5263	1.31579	-1.31579
				18.4211	0	0
				-1.31579	-1.31579	-11.8421
				-3.94737	-15.7895	5.26316
				3.94737	-1.31579	-9.21053
				0	-30.2632	-10.5263
				-13.1579	-5.26316	-1.31579
				0	-27.6316	-32.8947
				-5.26316	-1.31579	-10.5263
				-2.63158	-14.4737	-13.1579
				1.31579	0	-5.26316
				9.21053	-1.31579	-5.26316
				-2.63158	2.63158	-11.8421
				1.31579	0	-3.94737
				-1.31579	-3.94737	-11.8421
				-3.94737	1.31579	-2.63158
				-2.63158	-1.31579	-19.7368
				-1.31579	2.63158	-9.21053
				-7.89474	0	-18.4211
				2.63158	-13.1579	-2.63158
				-2.63158	-3.94737	-17.1053
				-5.26316	0	0
				-5.26316	14.4737	-19.7368
				-1.31579	-1.31579	0
				0	-1.31579	-26.3158
				0	0	5.26316
				1.31579	-1.31579	1.31579
				-3.94737	2.63158	0
				-1.31579	-3.94737	-3.94737
				0	-17.1053	-2.63158
				5.26316	-2.63158	-3.94737
				-22.3684	-18.4211	-2.63158
				-6.57895	0	-5.26316
				1.31579	7.89474	-17.1053
				5.26316	2.63158	-15.7895
				-1.31579	1.31579	0
				10.5263	-5.26316	-13.1579
				3.94737	-6.57895	-1.31579
				2.63158	-1.31579	-3.94737
				-5.26316	-2.63158
				-1.31579	-30.2632
					-1.31579
					-7.89474
					-7.89474
					-1.31579
					-1.31579
					0
					0
					-1.31579
					0
					2.63158
					-1.31579
					0
					18.4211
					-7.89474
					13.1579
					-14.4737
					-1.31579
					-6.57895
					1.31579
					1.31579
					-2.63158
					-1.31579
					-19.7368
					-1.31579
					0
					-6.57895
					7.89474
					0
					1.31579
					-3.94737
					0
					-5.26316

## Sheet: Fig 5d
Fig 5d (top)			Fig 5d (bottom)
Normalized arteriolar diameter	Discrimination index		Normalized betweenness	Discrimination index
1	0.303769		0.730305	0.729857
1	NaN		1.06446	0.486842
1	0.65812		NaN	0.881188
1	NaN		1.33117	0.212214
1	0.686776		1.10286	0.775773
1	0.884146		1.46463	NaN
NaN	NaN		1.17954	NaN
0.809452	0.729857		1.31351	0.284615
0.937263	0.486842		1.15809	0.520548
0.884311	0.881188		0.828101	0.490566
0.793153	0.212214		0.932191	0.735159
0.847921	0.775773		0.977839	0.303922
0.904008	NaN		1.01437	0.785095
NaN	NaN		1.00909	NaN
0.6246	0.284615		NaN	0.1417
0.986411	0.520548		NaN	0.424242
0.839547	0.490566		0.0452144	0.683077
0.856364	0.735159		0.923648	0.490385
0.705769	0.303922		0.95697	0.546917
0.792448	0.785095		0.973048	NaN
NaN	NaN		1.65556	NaN
0.614967	0.1417		1.21665	0.308189
0.83714	0.424242		1.53635	0.549549
1.17796	0.683077		0.936424	0.469388
0.631017	0.490385		0.962117	0.315246
0.815647	0.546917		0.9348	0.770878
0.752462	NaN		0.943405	NaN
NaN	NaN		1.178	NaN
0.697184	0.308189		0.990865	NaN
0.954103	0.549549		1.64711	NaN
1.48381	0.469388		1.00629	0.301333
0.651421	0.315246		0.852971	0.208914
0.824363	0.770878		1.11187	0.620592
0.811165	NaN		1.1216	NaN
NaN	NaN		1.44034	0.592275
0.612871	NaN		1.20287	NaN
1.0464	NaN		1.22556	NaN
NaN	0.301333		1.20164	0.322835
0.679116	0.208914		1.72622	NaN
NaN	0.620592		0.968441	NaN
0.795174	NaN		1.23667	NaN
NaN	0.592275		1.11031	NaN
0.670839	NaN		1.37151	0.131455
1.25123	NaN		1.18447	NaN
NaN	0.322835		1.04846	0.249653
0.769695	NaN		1.71298	NaN
NaN	NaN		1.51663	NaN
0.99532	NaN		1.14798	NaN
NaN	NaN		1.47185	NaN
NaN	0.131455
NaN	NaN
NaN	0.249653
NaN	NaN
NaN	NaN
NaN	NaN
NaN	NaN
